# Supplementary material for: Genome-wide survey of tandem repeats by nanopore sequencing shows that disease-associated repeats are more polymorphic in the general population
Source: BMC Med Genomics. 2021 Jan 7;14:17. doi: 10.1186/s12920-020-00853-3 (PMC7791882; doi:10.1186/s12920-020-00853-3)
Supplement: Supplementary file 1 — Additional file 1. Table S1. Data sets used in this study.Detection rates are the number of tandem repeats whose length is predicted from at least one DNA read. *3,312,291 loci. Table S2. Comparison of tantan and TRF annotated tandem repeatsNumber of intersections are counted using bedtools (https://bedtools.readthedocs.io/en/latest/). Each repeat unit was counted separately. Table S3. Phased repeat length and near-by SNPs.SNP genotype on the short and long alleles were shown in each dataset. Repeat copy number changes on both alleles were genotyped using tandem-genotypes. (A) ATXN3 repeat and (B, C) GLS repeat. SNP rs numbers are from dbSNP (https://www.ncbi.nlm.nih.gov/snp/). Table S4. Polymorphic tandem repeat and near-by GWAS signals.Highly polymorphic exonic triplet repeats (IQR ≥ 5) with near GWAS signals (< 100bp). GWAS signals were from a GWAS catalog [22]. [file 12920_2020_853_MOESM1_ESM.xlsx]

## Sheet: TableS1
			sample ID	Ethnicity	sampleID	data size (Gb)	average length(bp)	Sequence coverage	detection rate of tandem-repeat*	project	NCBI SRA run ID
		1	NA12878	Caucasian	rel6	133	8484.8	44	98	Nanopore WGS consortium
		2	NA19240	Yoruban	ERR2631604	59	9,474.4	20	97.7		ERR2631604
		3	KOREF	Korean	SRR9591072	81	5383	27	98.6	Korean Reference Genome	SRR9591072
		4	KPGP-00339-B02	Korean	SRR11116166	125	7523	42	98.7	Korean Personal Genome Project	SRR11116166
		5	KPGP-00333-B02	Korean	SRR11116167	137	6,642.5	46	98.7	Korean Personal Genome Project	SRR11116167
		6	KPGP-00332-B02	Korean	SRR11116168	145	9,215.3	48	98.8	Korean Personal Genome Project	SRR11116168
		7	KPGP-00086-B02	Korean	SRR11116169	136	8,410.3	45	98.9	Korean Personal Genome Project	SRR11116169
		8	HG00733_2	Puerto Rican	HG00733	90	7,564.3	30	98	Human PanGenomics Project	ERR3988487
		9	HG01109_2	Puerto Rican	HG01109	79	7,346.1	26	98.8	Human PanGenomics Project	ERR3988490
		10	HG01243_2	Puerto Rican	HG01243	73	15,163.5	24	98.8	Human PanGenomics Project	ERR3988493
		11	HG02055_2	African-Caribbean	HG02055	67	20,900.2	22	98.8	Human PanGenomics Project	ERR3988496
		12	HG02080_1	Vietnamese Kinh	HG02080	71	15,994.2	24	97.9	Human PanGenomics Project	ERR3988498
		13	HG02723_1	Gambia	HG02723	81	10,048.1	27	98	Human PanGenomics Project	ERR3988501
		14	HG03098_1	Mende	HG03098	79	11,962.7	26	98.8	Human PanGenomics Project	ERR3988506
		15	HG3492_1	Pakistani	HG3492	61	5,134.2	20	98.7	Human PanGenomics Project	ERR3988507
		16	NA24143	Caucasian	NA24143	75	14,166.9	25	97.9		PRJDB9494
		17	NA24149	Caucasian	NA24149	54	10,480.5	18	98.7		PRJDB9494
		18	NA24288	Cuban/Uruguayan	NA24288	55	7496.5	18	97.8		PRJDB9494
		19	NA24310	Hispanic/Latino	NA24310	44	22190.1	15	98.7		PRJDB9494
		20	NA25580	Caucasian	NA25580	29	13697.7	10	98.4		PRJDB9494
		21	NA25584	Italian	NA25584	24	14225.3	8	97.6		PRJDB9494
		Table S1. Data sets used in this study. Detection rates are the number of tandem repeats that are predicted from at least one DNA read. * 3,312,291 loci.

## Sheet: TableS2
		Number of repeats			Number of intersects
		tantan	TRF (simpleRepeat.txt)		intersect
	1mer	1169911	73516		61023
	2mer	360598	106997		98135
	3mer	215561	17512		15517
	4mer	369637	76800		75263
	5mer	224919	31011		32974
	6mer	186618	19047		14108
	7mer	134763	11025		7536
	8mer	133346	15968		7923
	9mer	103204	12001		6273
	10mer	65009	20996		8950
	11mer	32157	16583		7600
	12mer	39188	38252		16740
	13mer	20703	31334		12340
	14mer	23469	38564		15662
	15mer	20036	35640		15597
	16mer	18787	43436		15148
	17mer	12830	31858		11599
	18mer	14559	36076		12266
	19mer	9305	23575		8406
	20mer	12668	29894		9743
	21mer	7668	22555		6634
	22mer	7794	21847		6440
	23mer	7029	15413		5371
	24mer	9594	19755		7783
	25mer	5512	11824		4331
	26mer	7056	11547		6112
	27mer	4264	8539		3517
	28mer	5273	9942		4122
	29mer	3546	6776		2953
	30mer	5278	7988		3607
	31mer	3396	5892		2805
	32mer	4190	6652		3127
	33mer	2801	4713		2189
	34mer	3373	5085		2609
	35mer	2720	4170		2053
	36mer	3323	4843		2409
	37mer	3717	5949		2680
	38mer	2403	3648		1831
	39mer	2751	3778		1775
	40mer	5556	6149		4942
	41mer	3903	6341		3648
	42mer	2360	3557		1826
	43mer	1329	2114		1041
	44mer	1767	2680		1305
	45mer	1331	2042		962
	46mer	1478	2300		1090
	47mer	1223	1826		972
	48mer	2497	2399		1916
	49mer	3710	3491		3670
	50mer	1573	2655		1117
	51mer	1083	1642		817
	52mer	1157	1647		735
	53mer	777	1302		606
	54mer	1161	1783		818
	55mer	700	1128		500
	56mer	864	1406		576
	57mer	794	1310		622
	58mer	783	1401		531
	59mer	650	1118		531
	60mer	965	1338		549
	61mer	683	1038		549
	62mer	620	1143		412
	63mer	773	1403		648
	64mer	698	1151		472
	65mer	515	919		338
	66mer	953	1552		736
	67mer	435	893		335
	68mer	716	938		443
	69mer	556	926		356
	70mer	656	1114		421
	71mer	436	831		342
	72mer	661	876		364
	73mer	318	591		234
	74mer	498	779		251
	75mer	572	1143		405
	76mer	640	1477		385
	77mer	447	1782		341
	78mer	577	1185		366
	79mer	393	705		280
	80mer	597	859		297
	81mer	326	617		213
	82mer	335	746		182
	83mer	246	472		171
	84mer	915	1362		719
	85mer	240	533		155
	86mer	288	462		168
	87mer	248	449		161
	88mer	300	572		153
	89mer	228	461		173
	90mer	359	620		182
	91mer	196	626		152
	92mer	298	425		147
	93mer	205	417		130
	94mer	230	368		121
	95mer	207	373		113
	96mer	474	456		142
	97mer	171	477		130
	98mer	264	402		132
	99mer	178	485		121
	100mer	222	361		82
	Table S2. Comparison of tantan and TRF annotated tandem repeats Number of intersects are counted using bedtools (https://bedtools.readthedocs.io/en/latest/). Each repeat unit was counted separately.

## Sheet: TableS3
	A						B						C
	Coronary artery calcification (PMID: 23870195)						Amyotrophic lateral sclerosis (PMID: 29566793)						Reticurocyte count (PMID: 27863252)
		rs12588287 (ancestral:T, risk allele:T)		repeat copy number change				rs10143310 (ancestral:C, risk allele: unknown)		repeat copy number change				rs4853525 (ancestral:C, risk allele:C)		repeat copy number change
		tandem-genotypes-merge						tandem-genotypes-merge						tandem-genotypes-merge
		short	long	short	long			short	long	short	long			short	long	short	long
	rel6	-	T	8	10		rel6	G	G	8	10		rel6	T	C	-6	1
	NA19240	T	T	0	4		NA19240	G	-	0	4		NA19240	C	-	-3	0
	KOREF	T	C	2	14		KOREF	G	C	2	14		KOREF	T	T	-1	2
	SRR11116166	T	C	0	15		SRR11116166	G	C	0	15		SRR11116166	C	-	-8	-1
	SRR11116167	T	-	0	0		SRR11116167	G	-	0	0		SRR11116167	C	C	-7	-5
	SRR11116168	T	C	2	14		SRR11116168	G	C	2	14		SRR11116168	C	C	-7	-2
	SRR11116169	C	C	9	14		SRR11116169	C	C	9	14		SRR11116169	C	T	-6	-2
	HG00733_2	T	T	1	9		HG00733_2	G	G	1	9		HG00733_2	T	T	-4	0
	HG01109_2	T	T	6	9		HG01109_2	C	G	6	9		HG01109_2	-	C	-1	1
	HG01243_2	T	T	9	12		HG01243_2	G	G	9	12		HG01243_2	T	T	-1	1
	HG02055_2	T	T	6	17		HG02055_2	C	C	6	17		HG02055_2	-	T	-7	2
	HG02080_1	T	C	0	16		HG02080_1	G	C	0	16		HG02080_1	C	-	-2	0
	HG02723_1	T	T	6	15		HG02723_1	C	G	6	15		HG02723_1	T	T	-3	0
	HG03098_1	T	T	6	18		HG03098_1	C	C	6	18		HG03098_1	C	C	-7	-5
	HG3492_1	T	C	7	11		HG3492_1	G	C	7	11		HG3492_1	C	T	-7	-1
	NA24143	T	C	0	11		NA24143	G	C	0	11		NA24143	C	C	-8	-6
	NA24149	T	T	7	9		NA24149	G	G	7	9		NA24149	C	T	-2	0
	NA24288	T	C	13	24		NA24288	G	C	13	24		NA24288	C	C	-7	2
	NA24310	T	T	8	9		NA24310	G	G	8	9		NA24310	T	T	-1	0
	NA25580	T	T	9	13		NA25580	G	G	9	13		NA25580	T	C	-7	3
	NA25584	T	C	2	5		NA25584	G	C	2	5		NA25584	C	-	-7	-6
	Table S3. Phased repeat length and near-by SNPs. SNP genotype on the short and long alleles were shown in each data. Repeat copy number changes on the both alleles were genotyped using tandem-genotype. (A) ATXN3 repeat and (B, C) GLS repeat. The SNP rs numbers are from dbSNP (https://www.ncbi.nlm.nih.gov/snp/).

## Sheet: TableS4
							repeat copy number change relative to the reference						absolute repeat length				GWAS catalog
chromosome	start	end	repeat	gene	function		IQR	mean	median	Q1	Q3		mean repeat length (bp)	Q1 length (bp)	Q3 length (bp)	SNP distance from middle of repeat	PUBMED-ID	DISEASE/TRAIT	CHR_ID	CHR_POS	SNPS	STRONGEST SNP-RISK ALLELE	RISK ALLELE FREQUENCY	P-VALUE	OR or BETA	95% CI (TEXT)
chr18	69894376	69894481	AGGA	CD226	intron		37	13.8985	2	-1	36		160.594	101	249	-146.5	26974007	Chronic inflammatory diseases (ankylosing spondylitis, Crohn's disease, psoriasis, primary sclerosing cholangitis, ulcerative colitis) (pleiotropy)	18	69894282	rs66504140	rs66504140-?	NR	2e-08
chr6	64295412	64295434	AAG	EYS	intron		36	137.77	25	4	40		435.31	34	142	-88	26423011	Lung function in never smokers (high FEV1 vs average FEV1)	6	64295335	rs199640474	rs199640474-G	0.327	1e-07	1.166	[1.102-1.235]
chr6	25459210	25459280	TTTC	CARMIL1	intron		35	21.6899	4	0	35		156.76	70	210	73	27989323	Interleukin-4 levels	6	25459318	rs78876292	rs78876292-C		9e-06	0.2881	[0.16-0.42] SD units increase
chr5	150084343	150084472	GAAG	CSF1R	intron		29	-10.3219	-3	-26	3		87.7123	25	141	137.5	27863252	Monocyte percentage of white cells	5	150084545	rs112661564	rs112661564-T	0.3018	8e-25	0.0404303	[0.033-0.048] unit increase
chr5	150084343	150084472	GAAG	CSF1R	intron		29	-10.3219	-3	-26	3		87.7123	25	141	137.5	27863252	Granulocyte percentage of myeloid white cells	5	150084545	rs112661564	rs112661564-T	0.302	2e-19	0.0355003	[0.028-0.043] unit decrease
chr4	2299624	2299663		ZFYVE28	intron		26.25	125.99	128	113	139.25		668.952	604	735.25	112.5	30287806	Nicotine dependence and major depression (severity of comorbidity)	4	2299756	rs397964944	rs397964944-GA	0.43	7e-06	0.5849	[0.33-0.84] unit increase
chr13	35826523	35826562	AAAG	DCLK1	intron		26	13.455	18	0	26		92.8198	39	143	62.5	30038396	Highest math class taken	13	35826605	rs8000101	rs8000101-A	0.8489	2e-09	0.0189	[0.013-0.025] unit increase
chr16	89647518	89648447	GCGGGGTCGGTGGAGAAAAGGCCGCCGACGTGGGGACCCAGC	CHMP1A	intron		23	12.5232	5	2	25		1454.97	1013	1979	-368.5	30578418	Diastolic blood pressure	16	89647614	rs2460457	rs2460457-C	0.5237	7e-12	0.1835	[0.13-0.24] mmHg increase
chr16	89647518	89648447	GCGGGGTCGGTGGAGAAAAGGCCGCCGACGTGGGGACCCAGC	CHMP1A	intron		23	12.5232	5	2	25		1454.97	1013	1979	-421.5	28452372	Glomerular filtration rate (creatinine)	16	89647561	rs428232	rs428232-?	NR	3e-07
chr16	89647518	89648447	GCGGGGTCGGTGGAGAAAAGGCCGCCGACGTGGGGACCCAGC	CHMP1A	intron		23	12.5232	5	2	25		1454.97	1013	1979	-452.5	30595370	Sunburns	16	89647530	rs11648089	rs11648089-?	NR	1e-144
chr16	89647518	89648447	GCGGGGTCGGTGGAGAAAAGGCCGCCGACGTGGGGACCCAGC	CHMP1A	intron		23	12.5232	5	2	25		1454.97	1013	1979	-452.5	29739929	Low tan response	16	89647530	rs11648089	rs11648089-C	NR	1e-129	0.358	[0.21-0.5] unit decrease
chr6	45904624	45904637	CCCT	CLIC5	intron		21.25	7.55288	0	0	21.25		43.2115	13	98	-37.5	30595370	Heel bone mineral density	6	45904593	rs3957316	rs3957316-?	NR	1e-10
chr6	45904667	45904689	CCTT	CLIC5	intron		19.5	36.8396	32	28	47.5		169.358	134	212	-85	30595370	Heel bone mineral density	6	45904593	rs3957316	rs3957316-?	NR	1e-10
chr19	13221212	13221251	TTT	CACNA1A	intron		16	41.048	48	38	54		162.144	153	201	-35.5	28881265	Endometriosis	19	13221196	rs11085835	rs11085835-T	0.2908	3e-07	2.047	[1.546-2.709]
chr9	91334451	91334466	CATCT	AUH	intron		15	4.26266	0	0	15		36.3133	15	90	11.5	27863252	Sum eosinophil basophil counts	9	91334470	rs201272561	rs201272561-T	0.1579	5e-13	0.0367764	[0.027-0.047] unit decrease
chr9	91334451	91334466	CATCT	AUH	intron		15	4.26266	0	0	15		36.3133	15	90	11.5	27863252	Eosinophil percentage of granulocytes	9	91334470	rs201272561	rs201272561-T	0.1579	4e-11	0.0336586	[0.024-0.044] unit decrease
chr9	91334451	91334466	CATCT	AUH	intron		15	4.26266	0	0	15		36.3133	15	90	11.5	27863252	Eosinophil counts	9	91334470	rs201272561	rs201272561-T	0.1578	1e-14	0.0392951	[0.029-0.049] unit decrease
chr6	64295323	64295370	GGAAGAAA	EYS	intron		15	34.7535	1	0	15		325.028	47	167	-11.5	26423011	Lung function in never smokers (high FEV1 vs average FEV1)	6	64295335	rs199640474	rs199640474-G	0.327	1e-07	1.166	[1.102-1.235]
chr8	3448397	3448424	GGAA	CSMD1	intron		13	65.5272	65	59	72		289.109	263	315	-90.5	25241909	Chronic bronchitis and chronic obstructive pulmonary disease	8	3448320	rs142700918	rs142700918-G	0.93	1e-06	1.78	[1.41-2.25]
chr8	3448329	3448345	AGGG	CSMD1	intron		13	65.5789	65	59	72		278.316	252	304	-17	25241909	Chronic bronchitis and chronic obstructive pulmonary disease	8	3448320	rs142700918	rs142700918-G	0.93	1e-06	1.78	[1.41-2.25]
chr8	1798234	1798801	ATGCTGTCCCCTGGGGTGTGCGGCGAGAGGATCTGTC	MIR3674	promoter		13	-6.1627	-13	-13	0		338.98	86	567	266.5	22388998	Gaucher disease severity	8	1798784	rs11986414	rs11986414-A	NR	1e-06	3.72	[2.19-6.31]
chr5	179521395	179521532	AGAA	C5orf60	promoter		13	-1.02381	0	-8	5		132.905	105	157	-99.5	28441456	Facial morphology (factor 15, philtrum width)	5	179521364	rs148586546	rs148586546-A	0.08046	5e-06	0.2587	[0.15-0.37] unit increase
chr7	1903180	1905652	AAGCACTGTTCCAGGCAGCGAGGACGCAGTGGCCTACGGAAGACACTCTTGCGGAACTCATGATTGATG	MAD1L1	intron		12	-6.49423	-12	-12	0		2023.9	1644	2472	539	30038396	Educational attainment (years of education)	7	1904955	rs10264573	rs10264573-A	0.9446	4e-08	0.0175	[0.011-0.024] unit increase
chr7	1903180	1905652	AAGCACTGTTCCAGGCAGCGAGGACGCAGTGGCCTACGGAAGACACTCTTGCGGAACTCATGATTGATG	MAD1L1	intron		12	-6.49423	-12	-12	0		2023.9	1644	2472	485	29892016	Prostate cancer (advanced)	7	1904901	rs527510716	rs527510716-C	NR	3e-07	1.1	[NR]
chr7	1903180	1905652	AAGCACTGTTCCAGGCAGCGAGGACGCAGTGGCCTACGGAAGACACTCTTGCGGAACTCATGATTGATG	MAD1L1	intron		12	-6.49423	-12	-12	0		2023.9	1644	2472	485	29892016	Prostate cancer	7	1904901	rs527510716	rs527510716-C	0.24	5e-08	1.06	[1.04-1.08]
chr4	38880066	38880177	AATAG	FAM114A1	intron		11	-3.78906	-2	-11	0		92.0547	56	111	145.5	24166409	Alcohol dependence	4	38880267	rs11943027	rs11943027-?	NR	6e-06
chr4	2299654	2299682	AAAGAAAAGGAAG	ZFYVE28	intron		11	48.4736	49	43	54		658.156	587	730	88	30287806	Nicotine dependence and major depression (severity of comorbidity)	4	2299756	rs397964944	rs397964944-GA	0.43	7e-06	0.5849	[0.33-0.84] unit increase
chr12	2520069	2520886	GGGAAGCCATGACAGTCTTCTCATTGCCCAATGGCCGTGTGCTTCAGAGGA	CACNA1C	intron		11	13.4917	17	7	18		1505.08	1174	1735	-24.5	27863252	Hemoglobin concentration	12	2520453	chr12:2520453	chr12:2520453-A	0.374	2e-12	0.025826	[0.019-0.033] unit increase
chr20	63571118	63572091	GTGGGCTCCTGCCCCGCTCCAAGCTCCTGGGAACCTCTGGCTCTGCCTACG	HELZ2	intron		10	8.09228	10	2	12		1385.71	1075	1585	-394.5	30070759	Plasma factor VII activating protease levels	20	63571210	rs73622826	rs73622826-?		5e-06	39.6	[22.55-56.65] unit increase
chr18	55586116	55586229	AGC	TCF4	5'UTR		10	-6.40987	-7	-12	-2		93.7704	77	107	6.5	28540026	Autism spectrum disorder or schizophrenia	18	55586179	rs12954356	rs12954356-?		9e-10	1.08696	[1.05-1.11]
chr18	55586116	55586229	AGC	TCF4	5'UTR		10	-6.40987	-7	-12	-2		93.7704	77	107	-18.5	30894546	Corneal endothelial cell shape (percentage of hexagonally shaped cells)	18	55586154	chr18:55586154	chr18:55586154-?	0.061	6e-18	0.37	[0.28-0.45] unit decrease
chr18	55586116	55586229	AGC	TCF4	5'UTR		10	-6.40987	-7	-12	-2		93.7704	77	107	-18.5	30894546	Corneal endothelial cell density	18	55586154	chr18:55586154	chr18:55586154-?	NR	1e-20	0.41	unit decrease
chr8	3448302	3448324	GGAA	CSMD1	intron		9	15.7123	0	0	9		84.8493	22	58	7	25241909	Chronic bronchitis and chronic obstructive pulmonary disease	8	3448320	rs142700918	rs142700918-G	0.93	1e-06	1.78	[1.41-2.25]
chr7	1990702	1992224	CGCCACTGCTGGCCTCACGAGCACCGCTGGGTGCCTGAGCACCTGCCCCACCAGAG	MAD1L1	intron		9	-12.7665	-11	-18	-9		807.078	514	1018	494	28115744	Bipolar disorder	7	1991957	rs3931398	rs3931398-A	NR	4e-07	1.34919	[1.20176-1.51471]
chr6	64295426	64295527	GAAGAAGAA	EYS	intron		9	44.2189	5	1	10		498.97	110	191	-141.5	26423011	Lung function in never smokers (high FEV1 vs average FEV1)	6	64295335	rs199640474	rs199640474-G	0.327	1e-07	1.166	[1.102-1.235]
chr3	195760459	195760670	GCTGGGAAGGGGTCCAGCGCTAGGATGGAGTGGAGGGGGCTGGGAAGGCATCCAGCGCTAGGATGGATGGAGGGG	MUC4	intron		9	5.11434	8	0	9		594.576	211	886	40.5	28552477	Red blood cell density in sickle cell anemia	3	195760605	rs9714060	rs9714060-G	0.43	7e-07	0.39	[0.23-0.55] unit decrease
chr3	158228828	158229068	TATAAACACACATACGTGTATATGTGTG	RSRC1	intron		9	5.20402	3	1	10		385.713	268	520	114	29292387	Subjective well-being (MTAG)	3	158229062	rs144943143	rs144943143-A	0.5753	3e-10	0.0118	[0.0081-0.0155] unit decrease
chr11	61824381	61824530	GAGA	FADS2	intron		8.25	-5.41992	-3	-8.25	0		127.32	116	149	68.5	29545352	Serum metabolite ratios in chronic kidney disease	11	61824524	rs57668028	rs57668028-G	NR	8e-14	0.339838	[0.25-0.43] unit increase
chr11	61824381	61824530	GAGA	FADS2	intron		8.25	-5.41992	-3	-8.25	0		127.32	116	149	68.5	29545352	Serum metabolite ratios in chronic kidney disease	11	61824524	rs57668028	rs57668028-G	NR	6e-15	0.355135	[0.27-0.44] unit increase
chr11	61824381	61824530	GAGA	FADS2	intron		8.25	-5.41992	-3	-8.25	0		127.32	116	149	68.5	29545352	Serum metabolite ratios in chronic kidney disease	11	61824524	rs57668028	rs57668028-G	NR	6e-15	0.35035	[0.26-0.44] unit increase
chr11	61824381	61824530	GAGA	FADS2	intron		8.25	-5.41992	-3	-8.25	0		127.32	116	149	68.5	29545352	Serum metabolite ratios in chronic kidney disease	11	61824524	rs57668028	rs57668028-G	NR	1e-19	0.414122	[0.33-0.5] unit increase
chr11	61824381	61824530	GAGA	FADS2	intron		8.25	-5.41992	-3	-8.25	0		127.32	116	149	68.5	29545352	Serum metabolite concentrations in chronic kidney disease	11	61824524	rs57668028	rs57668028-G	NR	1e-08	0.261806	[0.17-0.35] unit decrease
chr11	61824381	61824530	GAGA	FADS2	intron		8.25	-5.41992	-3	-8.25	0		127.32	116	149	-20.5	31043756	Bipolar disorder	11	61824435	rs12226877	rs12226877-A	0.293	1e-09	1.08502	[1.06-1.11]
chr11	61824381	61824530	GAGA	FADS2	intron		8.25	-5.41992	-3	-8.25	0		127.32	116	149	-20.5	31043756	Bipolar I disorder	11	61824435	rs12226877	rs12226877-A	0.293	3e-08	1.10429
chr8	1470785	1471382	CTTTCCCGACCCCTCCAGCCTTTCCCGACCCCTCCAGCCTTTCCCGACCCCTCCAGG	DLGAP2	intron		8	4.10284	3	0	8		830.862	597	1053	-355.5	29594489	Clostridium difficile infection in multiple myeloma	8	1470728	rs28367414	rs28367414-?		3e-06
chr6	166581743	166582247	GCTGGGCAGGAGGGCACGGGGAGAGGGCCGGATGGGGTGGAATGCCCACTGGGCAGGTGG	RPS6KA2	intron		8	4.94545	6	1	9		800.727	564	1044	-223	31043756	Bipolar disorder	6	166581772	rs10455979	rs10455979-G	0.466	4e-08	1.06407
chr4	96648362	96648500	GAAA	LINC02267	intron		8	3.80328	3	0	8		153.213	138	170	-22	30787463	Breast cancer specific mortality in breast cancer	4	96648409	rs77465470	rs77465470-?	NR	6e-06	3.95508	[2.18-7.16]
chr19	39093172	39093267	TCTC	ACP7	intron		8	2.68712	1	-1	7		105.748	91	123	120.5	29942086	Intelligence	19	39093340	rs144026674	rs144026674-T	NR	3e-08	5.531	z-score increase
chr7	6421307	6421644	CAGGCAGCGCGGGAGGCG	DAGLB	intron		7	1.48571	1	-1	6		363.743	319	445	203.5	30275531	HDL cholesterol	7	6421679	rs79949326	rs79949326-T	0.2327	3e-13	0.024	[0.018-0.03] mg窶嬰l竏1 increase
chr7	6421307	6421644	CAGGCAGCGCGGGAGGCG	DAGLB	intron		7	1.48571	1	-1	6		363.743	319	445	203.5	29507422	High density lipoprotein cholesterol levels	7	6421679	rs79949326	rs79949326-C	NR	4e-12	0.028	unit decrease
chr7	6421307	6421644	CAGGCAGCGCGGGAGGCG	DAGLB	intron		7	1.48571	1	-1	6		363.743	319	445	203.5	29507422	High density lipoprotein cholesterol levels	7	6421679	rs79949326	rs79949326-C	0.754	3e-09	0.026	unit decrease
chr5	667772	668252	GTGGGCGCCGTCAGGGAAGTACCGACAAGCACACAGAGAGGGGGCCGT	CEP72	exon		7	-3.92809	-5	-7	0		291.452	144	480	182	27527254	Esophageal adenocarcinoma	5	668194	rs75783973	rs75783973-A		2e-08	1.3303	[1.23-1.43]
chr20	4227645	4227789	TTCC	ADRA1D	intron		7	0.967054	1	-2	5		147.868	136	164	-137	28928442	Mononucleosis	20	4227580	rs835879	rs835879-?	NR	6e-07	0.0614	[0.037-0.086] unit increase
chr18	49579739	49579831	TTTCT	LIPG	intron		7	0.941399	0	-3	4		96.707	77	112	-127	29507422	Total cholesterol levels	18	49579658	rs149615216	rs149615216-C	NR	2e-18	0.177	unit decrease
chr18	49579739	49579831	TTTCT	LIPG	intron		7	0.941399	0	-3	4		96.707	77	112	-127	29507422	Total cholesterol levels	18	49579658	rs149615216	rs149615216-C	0.987	5e-16	0.168	unit decrease
chr18	49579739	49579831	TTTCT	LIPG	intron		7	0.941399	0	-3	4		96.707	77	112	-127	29507422	High density lipoprotein cholesterol levels	18	49579658	rs149615216	rs149615216-C	NR	7e-50	0.246	unit decrease
chr18	49579739	49579831	TTTCT	LIPG	intron		7	0.941399	0	-3	4		96.707	77	112	-127	29507422	High density lipoprotein cholesterol levels	18	49579658	rs149615216	rs149615216-C	0.987	3e-47	0.245	unit decrease
chr18	49579739	49579831	TTTCT	LIPG	intron		7	0.941399	0	-3	4		96.707	77	112	-127	28270201	HDL cholesterol	18	49579658	rs149615216	rs149615216-T	0.0119	3e-09	0.301591	[0.2-0.4] mg/dl increase
chr18	49579739	49579831	TTTCT	LIPG	intron		7	0.941399	0	-3	4		96.707	77	112	-127	25961943	Cholesterol, total	18	49579658	rs149615216	rs149615216-T	0.01	1e-12	0.229	[0.17-0.29] s.d. increase
chr17	45941680	45941756	TCCT	MAPT	intron		7	4.97313	4	0	7		95.8925	76	104	-1	30804558	Autism spectrum disorder	17	45941717	rs141455452	rs141455452-T	0.525	6e-07	1.078	[NR]
chr11	70095232	70095319	AAGG	ANO1	intron		7	2.79078	3	0	7		98.1631	87	115	27.5	28928442	Childhood ear infection	11	70095303	rs3889875	rs3889875-?	NR	6e-06	0.0608	[0.035-0.087] unit increase
chr1	109511240	109511310	AAAG	AMIGO1	promoter		7	-5.49526	-5	-9	-2		48.019	34	62	12	30895295	Iris heterochromicity	1	109511287	rs569438828	rs569438828-A	0.295	3e-06	0.451	[0.26-0.64] unit increase
chr6	64295354	64295405	GAAGAAGAAGAAGAAGGAA	EYS	intron		6	17.1843	2	0	6		377.502	51	165	-44.5	26423011	Lung function in never smokers (high FEV1 vs average FEV1)	6	64295335	rs199640474	rs199640474-G	0.327	1e-07	1.166	[1.102-1.235]
chr6	160584170	160584260	TTC	LPA	intron		6	-2.16406	-2	-5	1		83.5078	75	93	142	29507422	Total cholesterol levels	6	160584357	rs191555775	rs191555775-A	NR	5e-12	0.052	unit increase
chr6	160584170	160584260	TTC	LPA	intron		6	-2.16406	-2	-5	1		83.5078	75	93	142	29507422	Total cholesterol levels	6	160584357	rs191555775	rs191555775-A	0.901	1e-11	0.053	unit increase
chr6	160584170	160584260	TTC	LPA	intron		6	-2.16406	-2	-5	1		83.5078	75	93	142	29507422	Low density lipoprotein cholesterol levels	6	160584357	rs191555775	rs191555775-A	NR	7e-10	0.047	unit increase
chr6	160584170	160584260	TTC	LPA	intron		6	-2.16406	-2	-5	1		83.5078	75	93	142	29507422	Low density lipoprotein cholesterol levels	6	160584357	rs191555775	rs191555775-A	0.901	1e-09	0.049	unit increase
chr6	160584170	160584260	TTC	LPA	intron		6	-2.16406	-2	-5	1		83.5078	75	93	142	29507422	High density lipoprotein cholesterol levels	6	160584357	rs191555775	rs191555775-A	NR	3e-16	0.051	unit increase
chr6	160584170	160584260	TTC	LPA	intron		6	-2.16406	-2	-5	1		83.5078	75	93	142	29507422	High density lipoprotein cholesterol levels	6	160584357	rs191555775	rs191555775-A	0.901	2e-16	0.052	unit increase
chr6	160584170	160584260	TTC	LPA	intron		6	-2.16406	-2	-5	1		83.5078	75	93	142	25961943	HDL cholesterol	6	160584357	rs191555775	rs191555775-A	0.9	4e-08	0.057	[0.037-0.077] s.d. increase
chr3	50272838	50272881	TAA	MIR6872,SEMA3B	promoter		6	3.4954	4	0	6		53.4862	43	61	-3.5	30677029	Obese vs. thin	3	50272856	rs375252497	rs375252497-AAATAATAATAAT	0.317822	1e-06	1.22	[1.13-1.32]
chr3	158730365	158730442	TCCT	RARRES1	intron		6	-0.867769	0	-4	2		73.5289	61	85	83.5	29875488	Blood protein levels	3	158730487	rs112493023	rs112493023-G	0.177	7E-514	1.22	[1.16-1.28] unit increase
chr2	237908410	237908439	TGG	RAMP1	intron		6	3.25586	3	0	6		38.7676	29	47	-13.5	27015805	Parental longevity (mother's age at death)	2	237908411	rs570662154	rs570662154-?	NR	7e-06	0.03359	[0.019-0.048] unit decrease
chr2	218314994	218315159	TTCT	PNKD	intron		6	3.69928	4	1	7		179.797	169	193	-143.5	28552196	Height	2	218314933	rs34001204	rs34001204-CA	0.4376	1e-07	0.0362	[0.023-0.05] unit decrease
chr18	79400801	79400838	CCCCGACC	NFATC1	intron		6	16.4938	19	14	20		168.95	149	197	-71.5	28441456	Facial morphology (factor 12, vertical position of sublabial sulcus relative to central midface)	18	79400748	rs118035325	rs118035325-T	0.02226	1e-06	0.4972	[0.3-0.7] unit increase
chr11	69069200	69069835	TGGGAGCAGGACCGTCTGAGTCCTAGGAAGTGACCGCAC	TPCN2	intron		6	2.81038	0	0	6		744.605	635	869	71.5	30048462	Heel bone mineral density	11	69069589	rs549361352	rs549361352-?	NR	6e-23	0.0315298	[0.025-0.038] unit decrease
chr1	57273522	57273649	CCTT	DAB1	intron		6	-3.27151	-3	-6	0		113.914	103	127	-94.5	29274321	Logical memory (delayed recall) in normal cognition	1	57273491	rs74834332	rs74834332-A	0.02	4e-08	0.79	[0.52-1.06] unit increase
chr9	28708761	28708789	TATC	LINGO2	intron		5	2.34632	1	0	5		37.3853	28	48	110	29942085	Neuroticism	9	28708885	rs62545082	rs62545082-C	NR	2e-08	5.641	z score increase
chr9	14222795	14222832	AAA	NFIB	intron		5	-0.422269	0	-3	2		35.7332	28	43	-30.5	27225129	Educational attainment (years of education)	9	14222783	rs4741351	rs4741351-A	0.3029	3e-10	0.0153873	NR unit decrease
chr9	128846600	128846637	AAA	KYAT1	promoter		5	-3.55993	-4	-6	-1		26.3202	19	34	-111.5	26198764	Schizophrenia	9	128846507	rs2977993	rs2977993-A	NR	2e-06	1.06	[NR]
chr9	122850425	122850458	ATAG	RC3H2	intron		5	2.76436	3	0	5		44.0574	33	53	86.5	30804565	Insomnia	9	122850528	rs4838018	rs4838018-C	0.8654	4e-08	1.06157	[1.04-1.08]
chr9	116632128	116632286	AGAG	ASTN2	intron		5	-0.0811881	0	-2	3		157.675	150	170	-122	30595370	Waist-hip ratio	9	116632085	rs35910339	rs35910339-?	NR	6e-09
chr9	115277713	115277751	TTT	2020-12-01	intron		5	-2.40449	-3	-5	0		30.7865	23	38	-24	30348214	DNA methylation variation (age effect)	9	115277708	rs148580205	rs148580205-?	NR	3e-08
chr8	133067827	133067940	GAGA	SLA,TG	intron		5	-4.6841	-5	-7	-2		94.2636	85	105	-16.5	28030426	Angiotensin-converting enzyme inhibitor intolerance	8	133067867	rs139500482	rs139500482-?	0.59098	7e-06	1.30314	[1.16-1.46]
chr7	635931	636131	TCCTCCACCGGCCGCGCCCTCACG	PRKAR1B	intron		5	2.98605	0	0	5		271.665	200	320	-87	30659259	Plasma free amino acid levels	7	635944	rs75444260	rs75444260-A	0.11	7e-09	0.42	[0.28-0.56] unit increase
chr7	635931	636131	TCCTCCACCGGCCGCGCCCTCACG	PRKAR1B	intron		5	2.98605	0	0	5		271.665	200	320	-87	30659259	Plasma free amino acid levels	7	635944	rs75444260	rs75444260-A	0.11	3e-08	0.39	[0.25-0.53] unit increase
chr7	101129585	101129677	GAGA	SERPINE1	intron		5	0.249071	1	-2	3		92.9963	84	104	-67	30595370	Red blood cell count	7	101129564	rs3020623	rs3020623-?	NR	1e-18
chr7	101129585	101129677	GAGA	SERPINE1	intron		5	0.249071	1	-2	3		92.9963	84	104	-67	30595370	Height	7	101129564	rs3020623	rs3020623-?	NR	2e-14
chr5	80538372	80538584	TTTC	FAM151B	intron		5	-1.5674	-1	-4	1		205.73	196	216	-10	26420894	Proteinuria in chronic kidney disease	5	80538468	rs145768835	rs145768835-?	0.82	7e-06	1.82	[1.41-2.38]
chr4	6988865	6988908	TTT	TBC1D14	intron		5	-3.01089	-3	-5	0		33.9673	28	43	-44.5	27863252	Monocyte count	4	6988842	rs66519732	rs66519732-G	0.0562	1e-19	0.0706773	[0.055-0.086] unit decrease
chr4	21291853	21291944	AAAG	KCNIP4	intron		5	-6.8871	-7	-9	-4		63.4516	55	75	-84.5	25663231	Parkinson disease and lewy body pathology	4	21291814	rs141863958	rs141863958-?	0.028	1e-06	3.32	[NR]
chr3	169770930	169771543	ATAAAAATTTATATTTATATATCATAAATAT	ACTRT3,MYNN	promoter		5	3.73611	4	0	5		728.819	613	768	287.5	28604730	Lung adenocarcinoma	3	169771524	rs28649851	rs28649851-A	0.712527	5e-06	1.09172	[1.05-1.13]
chr3	141340927	141340989	GAAA	ZBTB38	intron		5	2.93515	2	0	5		73.7406	62	82	-13	28552196	Height	3	141340945	rs55768579	rs55768579-A	0.1773	5e-10	0.0745	[0.051-0.098] unit increase
chr22	43618139	43618221	GAAA	EFCAB6	intron		5	2.58774	3	0	5		92.351	82	102	-36	28199695	Itch intensity from mosquito bite adjusted by bite size	22	43618144	rs6147637	rs6147637-?	NR	2e-07	0.0169638	[0.011-0.023] unit increase
chr2	112095145	112095212	TTT	TMEM87B	intron		5	-10.4119	-10	-13	-8		35.7643	28	43	-37.5	29844566	Reaction time	2	112095141	rs4241120	rs4241120-?	NR	8e-06	0.0081179	[0.0046-0.0117] unit decrease
chr2	111974769	111974821	AAA	MERTK	intron		5	-3.81002	-4	-6	-1		40.5699	34	49	-25	30894546	Corneal endothelial cell size variation coefficient	2	111974770	rs35594851	rs35594851-AAAAAAGAAAGA		5e-07	0.118	[NR] unit decrease
chr19	19177625	19177756	GAAG	BORCS8,BORCS8-MEF2B	intron		5	-2.37361	-1	-5	0		121.506	111	131	1.5	28552196	Height	19	19177692	rs200892889	rs200892889-A	0.0422	4e-06	0.1012	[0.058-0.144] unit decrease
chr19	1050782	1050820	AAT	ABCA7	intron		5	-0.580972	0	-3	2		36.2571	29	44	74	30595370	Red cell distribution width	19	1050875	rs12151021	rs12151021-?	NR	1e-41
chr19	1050782	1050820	AAT	ABCA7	intron		5	-0.580972	0	-3	2		36.2571	29	44	74	29403010	Mean corpuscular hemoglobin concentration	19	1050875	rs12151021	rs12151021-?	NR	2e-11	0.03013	[0.021-0.039] unit increase novel
chr18	49292295	49292402	ACAC	DYM	intron		5	-1.49789	-1.5	-4	1		101.008	91	111	-8.5	28552196	Height	18	49292340	rs71355378	rs71355378-A	0.8434	6e-08	0.0665	[0.042-0.091] unit decrease
chr17	835684	836171	CACCGGTGGGATTCGTCAGCCCCCACAGAGGCCGCAGGGGAAAAA	NXN	intron		5	-3.29038	-3	-5	0		338.933	262	487	-215.5	30048462	Heel bone mineral density	17	835712	rs56336971	rs56336971-?	NR	1e-18	0.0192312	[0.015-0.024] unit increase
chr17	835684	836171	CACCGGTGGGATTCGTCAGCCCCCACAGAGGCCGCAGGGGAAAAA	NXN	intron		5	-3.29038	-3	-5	0		338.933	262	487	-314.5	30598549	Heel bone mineral density	17	835613	rs8066620	rs8066620-C	0.69187	2e-19	0.0180728	[0.014-0.022] unit increase
chr17	835684	836171	CACCGGTGGGATTCGTCAGCCCCCACAGAGGCCGCAGGGGAAAAA	NXN	intron		5	-3.29038	-3	-5	0		338.933	262	487	-314.5	30595370	Heel bone mineral density	17	835613	rs8066620	rs8066620-?	NR	2e-20
chr17	57042531	57042663	TTCT	RNF126P1	promoter		5	-2.79885	-2	-5	0		120.805	112	132	36	22952603	Response to amphetamines	17	57042633	rs8073390	rs8073390-?	NR	7e-06
chr13	48080396	48080430	AAA	MED4	intron		5	-2.42197	-3	-5	0		26.7341	19	34	-94	31015462	Estimated glomerular filtration rate	13	48080319	rs9534949	rs9534949-G	0.6165	5e-09	5.853	NR z score increase
chr12	50086479	50086501	TGG	SMARCD1	intron		5	4.92322	6	2	7		36.7697	28	43	12	28358823	Achilles tendinopathy	12	50086502	rs57224706	rs57224706-G	NR	6e-07	1.36	[1.24-1.48]
chr12	120562259	120562291	TTT	RNF10	intron		5	-2.55046	-2	-5	0		24.3486	17	32	55	27863252	Reticulocyte fraction of red cells	12	120562330	rs585510	rs585510-G	0.332	7e-69	0.0668697	[0.059-0.074] unit decrease
chr12	112189550	112189583	AAA	HECTD4	intron		5	-3.57547	-4	-6	-1		22.2736	15	30	-20.5	29367735	Coffee consumption	12	112189546	rs144504271	rs144504271-A	0.265	2e-15	0.1887	[0.14-0.24] cups per day increase
chr11	117780135	117780305	AAAG	DSCAML1	intron		5	-1.30608	0	-3	2		164.776	158	178	-59	29274321	Hippocampal volume in Alzheimer's disease dementia	11	117780161	rs139934868	rs139934868-G	0.06	1e-07	1.53	[1-2.06] unit increase
chr11	100127638	100127675	TTT	CNTN5	intron		5	-3.4205	-4	-6	-1		26.7385	19	34	42.5	30595370	Systolic blood pressure	11	100127699	rs67885470	rs67885470-?	NR	1e-08
chr10	84255710	84255742	TTT	RGR	intron		5	-3.20417	-3	-6	-1		22.3875	14	29	91	29808027	Myopia (age of diagnosis)	10	84255817	rs10887265	rs10887265-C	0.3235	2e-13	0.0568	[0.042-0.072] unit decrease
chr10	84255710	84255742	TTT	RGR	intron		5	-3.20417	-3	-6	-1		22.3875	14	29	91	27182965	Myopia	10	84255817	rs10887265	rs10887265-?	NR	6e-19	1.07411	[1.06-1.09]
chr10	7719760	7719801	AAA	ITIH2	intron		5	-2.63765	-2	-5	0		33.087	26	41	1.5	29875488	Blood protein levels	10	7719782	rs111844913	rs111844913-C	0.057	1e-16	0.45	[0.35-0.55] unit decrease
chr1	162294155	162294245	GAAG	NOS1AP	intron		5	0.447106	1	-2	3		91.7884	82	102	28	30895295	Iris color (L* coordinate)	1	162294228	rs6690162	rs6690162-G	0.0741988	2e-06	0.701208	[0.42-0.99] unit decrease
Table S4. Highly polymorphic exonic triplet repeats (IQR>=5) with near GWAS signals (<100bp). GWAS signals were from a GWAS catalog [16].
